# Supplementary material for: The Importance of Shiga Toxin-Producing Escherichia coli O145:NM[H28]/H28 Infections in Argentina, 1998–2020
Source: Microorganisms. 2022 Mar 7;10(3):582. doi: 10.3390/microorganisms10030582 (PMC8950694; doi:10.3390/microorganisms10030582)
Supplement: Supplementary file 1 [file microorganisms-10-00582-s001.zip]

Archive with 2 entries (2 files):
- microorganisms-1454558-supplementary.pdf
- microorganisms-1454558-supplementary-FigureS1.pptx
